# Supplementary material for: From Phage Display to Yeast Secretion: Developing Fc-Fused Nanobodies Against Influenza Virus
Source: Cells. 2026 Apr 8;15(8):655. doi: 10.3390/cells15080655 (PMC13114647; doi:10.3390/cells15080655)
Supplement: Supplementary file 1 [file cells-15-00655-s001.zip]

Archive with 1 entries (1 files):
- cells-4226105-supplementary.pdf
